# Supplementary material for: Hepatic Failure in COVID-19: Is Iron Overload the Dangerous Trigger?
Source: Cells. 2021 May 4;10(5):1103. doi: 10.3390/cells10051103 (PMC8147922; doi:10.3390/cells10051103)
Supplement: Supplementary file 1 [file cells-10-01103-s001.zip]

Archive with 1 entries (1 files):
- cells-1132430-supplementary.pdf
